# Supplementary material for: Impact of the COVID-19 pandemic on communal religious worshippers’ mental health and the benefits of positive religious coping
Source: Heliyon. 2024 Oct 9;10(21):e39093. doi: 10.1016/j.heliyon.2024.e39093 (PMC11550583; doi:10.1016/j.heliyon.2024.e39093)
Supplement: Multimedia component 2 [file mmc2.xlsx]

## Sheet: Table 1
Variable / Field Name		Field Label Field Note	Field Attributes (Field Type, Validation, Choices, Calculations, etc.)
region Show the field ONLY if: [live_london_y_n] = '0' and [live _uk] = '1'		Which region of the United Kingdom do you live in?	dropdown, Required
			1	North East England
			2	North West England
			3	Yorkshire and the Humber
			4	West Midlands
			5	East Midlands
			6	East of England
			7	London
			8	South East England
			9	South West England
			10	Northern Ireland
			11	Scotland
			12	Wales
area_lived_in		What type of area do you live in?	radio, Required
			1	City
			2	Large town
			3	Small town
			4	Village
			5	Hamlet
			6	Isolated dwelling
covid		Section Header: And now we would like to ask you a few personal questions. Have you had Covid-19 (coronavirus)?
			1	Yes diagnosed and recovered
			2	Yes diagnosed and still ill
			3	Not formally diagnosed but suspected
			4	Not that I know of / No
sex_at_birth		What sex where you assigned at birth?	radio, Required
			1	Male
			2	Female
different_genderidentity		Is your gender-identity the same as your birth-assigned gender?	yesno, Re			qui		red
			1	Yes
			0	No
current_genderidentity Show the field ONLY if: [different_genderidentity] = '0'		What gender do you currently live as in your day-to-day life	radio, Required
			1	Male
			2	Female
			3	Sometimes male, sometimes female
			4	Other
born_uk		Were you born in the United Kingdom?	yesno, Re			quired
			1	Yes
			0	No
ethnicity_2		What is your ethnic group?	radio, Required
			1		White British
			2		White Irish
			3		White Gypsy or Irish Traveller
			4		Any other White background
			5		Mixed/Multiple ethnic groups: White and Black Caribbean
			6		Mixed/Multiple ethnic groups: White and Black African
			7		Mixed/Multiple ethnic groups: White and Asian
			8		Mixed/Multiple ethnic groups: Any other Mixed/Multiple ethnic background
			9		Asian/Asian British: Indian
			10		Asian/Asian British: Pakistani
			11		Asian/Asian British: Bangladeshi
			12		Asian/Asian British: Chinese
			13		Any other Asian background
			14		Black/ African/Caribbean/Black British: African
			15		Black/ African/Caribbean/Black British: Caribbean
			16		Any other Black/African/Caribbean background
			17		Arab
			18		Any other ethnic group
religion		What is your religion ? We are asking about your identiication with a religion, irrespective of actual practice or belief	radio, Required
			1	No religion
			3	Christian
			2	Buddhist
			4	Hindu
			5	Jewish
			6	Muslim
			7	Sikh
			8	Other
christian_type Show the field ONLY if: [religion] = '3'		For Christian People what sub-group do you consider yourself	radio
			1	Catholic
			2	Church of England
			3	Protestant
			5	Orthodox
			4	Other
christian_other Show the field ONLY if: [christian_type] = '4'		Which Christian demonination best describes you	text
jew_type Show the field ONLY if: [religion] = '5'		For Jewish People what sub-group do you consider yourself	radio
			1	Ashkenazi
			2	Edot HaMizrah
			3	Sefardi
			4	Other
jew_religious_level Show the field ONLY if: [religion] = '5'		And how would you describe your religious affliation	radio
			1	Orthodox Haredi
			2	Orthodox, Modern
			3	Masorti, Conservative
			4	Reform
			5	Liberal
			6	Progressive
			7	Reconstructionist
			8	None of the above
muslim_type Show the field ONLY if: [religion] = '6'		For Muslim People what sub-group do you consider yourself	radio
			1	Shia
			2	Sunni
			3	Other
highest_education		What is your highest level of educational attainment?	radio, Required
			1	No qualifications
			2	Completed GCSE/CSE/O-levels or equivalent (at school till aged 16)
			3	Completed post-16 vocational course
			4	A-levels or equivalent (at school till aged 18)
			5	Undergraduate degree or professional qualification
			6	Postgraduate degree
relationship		What is your relationship status?	radio, Required
			1	Single, never married
			2	Single, divorced or widowed
			3	In a relationship/married but living apart
			4	In a relationship/married and cohabiting
employment		What is your employment status?	radio, Required
			1	Still at school
			2	At university
			3	Self employed
			4	In part-time employment
			5	In full-time employment
			6	Unable to work due to disability
			7	Homemaker/full-time parent
			8	Unemployed and seeking work
			9	Retired
smoker		Do you smoke?	radio, Required
			1	non-smoker
			2	ex-smoker
			3	current light smoker (9 or less a day)
			4	current moderate smoker (10-19 a day)
			5	current heavy smoker (20+ a day)
alcohol		How much alcohol do you drink each week?	radio, Required
			1	None
			2	Small: 1 small drink per day / a couple of pints of beer per week
			3	Average: 1 medium drink per day / up to 7 pints of beer a week
			4	Large: drink each day / more than 7 points of beer a week
participant_info_survey1_comp lete		Section Header: Form Status Complete?	dropdown
			0	Incomplete
			1	Unverified
			2	Complete
faith_impt		Section Header: These questions are about your religious or spiritual beliefs. Please tick the box that best shows how you feel about each statement Religious faith is extremely important to me	radio (Matrix), Required
			1	strongly disagree
			2	disagree
			3	agree
			4	strongly agree
faith_pray		I pray or meditate daily	radio (Matrix), Required
			1	strongly disagree
			2	disagree
			3	agree
			4	strongly agree
faith_purpose		I look to my religion to provide meaning and purpose in my life	radio (Matrix), Required
			1	strongly disagree
			2	disagree
			3	agree
			4	strongly agree
faith_engaged		I consider myself active in organised religion (usually going to church, temple, mosque etc)	radio (Matrix), Required
			1	strongly disagree
			2	disagree
			3	agree
			4	strongly agree
spir_elev_sing		Section Header: These questions are about your prayer and community (Please note that the options are different to the previous question) I feel more spiritually elevated when I sing or chant prayers by myself than when I say them	radio (Matrix), Required
			1	strongly disagree
			2	disagree
			3	agree
			4	strongly agree
			0	not relevant
spir_elev_choirband		I feel spiritually elevated when I am led in prayer by a band or choir	radio (Matrix), Required
			1	strongly disagree
			2	disagree
			3	agree
			4	strongly agree
			0	not relevant
spir_dim_nochoir		I feel spiritually diminished when I am not led in prayer by a band or a choir	radio (Matrix), Required
			1	strongly disagree
			2	disagree
			3	agree
			4	strongly agree
			0	not relevant
comm_togeth_impt		Physically meeting together regularly with members of my faith community is important to me	radio (Matrix), Required
			1	strongly disagree
			2	disagree
			3	agree
			4	strongly agree
			0	not relevant
religious_level		How religious do you consider yourself? There is no right answer. Please just tell us how you see yourself.	radio, Required
			1	Not at all religious
			2	Slightly religious
			3	Moderately religious
			4	Very religious
religonline		During lockdown have you engaged in any online or digital religious activities such as watching streamed services, watching video prayers, joining online faith discussion groups, or receiving other digital spiritual support?	radio, Required
			1	More than once a week
			2	Once a week
			3	Once a month or more
			4	Less than once a month
			5	Not at all
lkdn_privprayer_aware		During lockdown in March to June, some groups set up their own private prayer services. Are you aware of any?	yesno, Re			quired
			1	Yes
			0	No
lkdn_private_covidsecure Show the field ONLY if: [lkdn_privprayer_aware] = '1'		If you think about a particular private lockdown prayer service you are aware of, how well do you think it complied with COVID Secure guildeines (eg outside, social distancing, face masks etc)	radio, Required
			4	Complied very well
			3	Complied quite well
			2	Complied a little
			1	Did not comply at all
lkdn_attendedservice Show the field ONLY if: [lkdn_privprayer_aware] = '1'		How often, if at all, did you attend this private prayer service? Please remember that all information you give will remain completely conidential	radio, Required
			4	Very often
			3	Sometimes
			2	Rarely
			1	Not at all
chant		Section Header: How do different musical styles affect your religious experience? Chanting out loud	radio (Matrix), Required
			1	Detract greatly
			2	Detract slightly
			3	Add slightly
			4	Add greatly
			0	Not relevant
choral		Choral singing	radio (Matrix), Required
			1	Detract greatly
			2	Detract slightly
			3	Add slightly
			4	Add greatly
			0	Not relevant
hymn		Traditional hymn singing	radio (Matrix), Required
			1	Detract greatly
			2	Detract slightly
			3	Add slightly
			4	Add greatly
			0	Not relevant
worshipsong		Worship song singing	radio (Matrix), Required
			1	Detract greatly
			2	Detract slightly
			3	Add slightly
			4	Add greatly
			0	Not relevant
folk		Folk style singing	radio (Matrix), Required
			1	Detract greatly
			2	Detract slightly
			3	Add slightly
			4	Add greatly
			0	Not relevant
pop		Pop singing	radio (Matrix), Required
			1	Detract greatly
			2	Detract slightly
			3	Add slightly
			4	Add greatly
			0	Not relevant
classic_inst		Classical instrumental	radio (Matrix), Required
			1	Detract greatly
			2	Detract slightly
			3	Add slightly
			4	Add greatly
			0	Not relevant
folk_inst		Folk instrumental	radio (Matrix), Required
			1	Detract greatly
			2	Detract slightly
			3	Add slightly
			4	Add greatly
			0	Not relevant
pop_inst		Pop instrumental	radio (Matrix), Required
			1	Detract greatly
			2	Detract slightly
			3	Add slightly
			4	Add greatly
			0	Not relevant
other		Other (Please give details	radio (Matrix), Required
			1	Detract greatly
			2	Detract slightly
			3	Add slightly
			4	Add greatly
			0	Not relevant
			2	Complete
pray_beforelockdown		Section Header: We would like to know how often you pray Did you pray before lock-down in March 2020?	yesno, Required
			1	Yes
			0	No
pray_currently		Do you pray currently?	yesno, Required
			1	Yes
			0	No
prayer_frequency Show the field ONLY if: [pray_currently] = '1'		Have you changed the number of times you pray since lockdown started in March 2020?	radio, Required
			1	Yes, I pray more often
			2	Yes, I pray less often
			3	No, I pray the same number of times
spirituality_lockdown		Do you feel your spirituality has changed since lockdown?	radio, Required
			1	Yes, I am more spiritual now
			2	Yes, I am less spiritual now
			3	No my spirituality has not changed
pre_covid_attend		Section Header: Please tell us how often you pray with other people and what has changed since before the COVID-19 lockdown Before lockdown in March 2020, how often did you attend a communal place to pray? (For example a Church, Mosque, Synagogue, Temple, Gurdwara etc)	radio, Required
			1	A few times per day
			2	About once daily
			3	Once a week
			4	Once or twice a month
			5	A few times a year especially for festivals
			6	Seldom
			7	Never
postlkdn_private_praygrp		Since your place of communal prayer has reopened, have you attended any private prayer groups that were set up to minimise the risk of contracting COVID? (For example an outdoor prayer group)	radio, Required
			4	Yes, I only attend private prayer groups now
			3	Yes, I mostly attend private prayer groups now
			2	Yes, I occasionaly attend private prayer groups now
			1	No, I do not attend any private prayer groups
after_covid_attend		Section Header: The next questions are all about your regular place of communal prayer. Since the easing of lockdown, have you attended a communal place to pray at all? (For example a Church, Mosque, Synagogue, Temple, Gurdwara etc)	yesno
			1	Yes
			0	No
after_covid_attend_online		Since the easing of lockdown, have you attended online prayers? (For example on Zoom etc)	radio
			0	Not at all
			1	Rarely
			2	Sometimes
			3	Frequently
nervous		Section Header: Over the last two weeks, how often have you been bothered by any of the following problems? Feeling nervous, anxious, or on edge	radio (Matrix), Required
			1	Not at all
			2	Several days
			3	More than half the days
			4	Nearly every day
worry_control		Not being able to stop or control worrying?	radio (Matrix), Required
			1	Not at all
			2	Several days
			3	More than half the days
			4	Nearly every day
worry_too_much		Worrying too much about different things?	radio (Matrix), Required
			1	Not at all
			2	Several days
			3	More than half the days
			4	Nearly every day
relax_trouble		Trouble relaxing?	radio (Matrix), Required
			1	Not at all
			2	Several days
			3	More than half the days
			4	Nearly every day
restless		Being so restless, it is hard to sit still?	radio (Matrix), Required
			1	Not at all
			2	Several days
			3	More than half the days
			4	Nearly every day
annoyed		Becoming easily annoyed or irritable?	radio (Matrix), Required
			1	Not at all
			2	Several days
			3	More than half the days
			4	Nearly every day
afraid		Feeling afraid as if something awful might happen?	radio (Matrix), Required
			1	Not at all
			2	Several days
			3	More than half the days
			4	Nearly every day
lack_pleasure		Little interest or pleasure in doing things?	radio (Matrix), Required
			1	Not at all
			2	Several days
			3	More than half the days
			4	Nearly every day
feel_down		Feeling down, depressed, or hopeless	radio (Matrix), Required
			1	Not at all
			2	Several days
			3	More than half the days
			4	Nearly every day
sleep_trouble		Trouble falling or staying asleep, or sleeping too much?	radio (Matrix), Required
			1	Not at all
			2	Several days
			3	More than half the days
			4	Nearly every day
tired		Feeling tired or having little energy?	radio (Matrix), Required
			1	Not at all
			2	Several days
			3	More than half the days
			4	Nearly every day
appetite		Poor appetite or overeating?	radio (Matrix), Required
			1	Not at all
			2	Several days
			3	More than half the days
			4	Nearly every day
failure		Feeling bad about yourself - or that you are a failure or have let yourself or your family down?	radio (Matrix), Required
			1	Not at all
			2	Several days
			3	More than half the days
			4	Nearly every day
concentrate		Trouble concentrating on things, such as reading the newspaper or watching television?	radio (Matrix), Required
			1	Not at all
			2	Several days
			3	More than half the days
			4	Nearly every day
slow_restless		Moving or speaking so slowly that other people could have noticed? Or the opposite - being so fidgety or restless that you have been moving around a lot more than usual?	radio (Matrix), Required
			1	Not at all
			2	Several days
			3	More than half the days
			4	Nearly every day
suicide		Thoughts that you would be better off dead, or of hurting yourself in some way?	radio (Matrix), Required
			1	Not at all
			2	Several days
			3	More than half the days
			4	Nearly every day
comparative_mood		Overall, would you say your mood and anxiety levels have changed since lockdown in March 2020?	radio
			1	No - my mood and anxiety levels are the same
			2	Yes - my mood and anxiety levels have improved
			3	Yes - my mood and anxiety levels have worsened
companionship		Section Header: The next questions are about how you feel about different aspects of your life. For each one, tell us how often you feel that way. How often do you feel that you lack companionship?	radio, Required
			1	Hardly ever
			2	Some of the time
			3	Often
left_out		How often do you feel left out?	radio, Required
			1	Hardly ever
			2	Some of the time
			3	Often
isolated		How often do you feel isolated from others?	radio, Required
			1	Hardly ever
			2	Some of the time
			3	Often
trust_or_not		Now, please choose one of the following two options	radio, Required
			1	Most people can be trusted
			2	You can't be too careful in dealing with people
			3	Rather not say
mood_questionnaire_complete		Section Header: Form Status Complete?	dropdown
			0	Incomplete
			1	Unverified
			2	Complete
pbar9		Section Header: Thank you very much for your help so far. You have given us the basic information we need. We would like to ask you a few more questions and hope you are prepared to spend just a little longer with us. If you don't want to, you can stop now. Thank you very much for your help. If you are happy to carry on for a little longer, please just keep going! PROGRESS BAR 80% COMPLETE .	descriptive
caring		Do you have caring responsibilities for any of the following? (tick any that apply)	checkbox
			1	caring 1					Elderly relatives or friends
			2	caring 2					People with long-term conditions or disabilities
			3	caring 3					Children
			4	caring 4					Grandchildren
isolationstatus		What is your current isolation status? (tick any that apply) By "staying at home" we mean avoiding leaving the house for everything apart from exercise, shopping for essentials, or medical need. By "self-isolating" we mean staying at home and avoiding contact with any people inside or outside the household.	checkbox
			1	isolationstatus 1									I am living my life as normal
			2	isolationstatus 2									I am not "staying at home", but I have cut down on my usual activities as a precaution
			3	isolationstatus 3									I am not "staying at home" specifically, but I have stopped going to work like normal and am working from home
			6	isolationstatus 6									I am "staying at home" because I have an existing medical condition or am categorised as high risk
			4	isolationstatus 4									I am "staying at home" as I am worried about spreading it to others or getting ill (but I am not high risk)
			5	isolationstatus 5									I am "staying at home" to protect a family member, friend or housemate who has an existing medical condition / is high risk
			8	isolationstatus 8									I am "staying at home" as it has been ordered by the government or local authority as part of a lock down
			9	isolationstatus 9									I am "staying at home" but this is NOT because of Covid- 19 but because of another reason e.g. a pre-existing health condition or disability
			7	isolationstatus 7									I am "self-isolating" (avoiding contact with all people as much as I can) due to a diagnosis of Covid-19 or possible infection
leavinghome		In the past week, which of these have you left your home for? [NB some of these activities may not be allowed at the moment in your area]	checkbox
			1	leavinghome 1									Exercise
			2	leavinghome 2									Buying food or medication
			3	leavinghome 3									Other shopping
			4	leavinghome 4									Other errands (e.g. taking a child to school)
			5	leavinghome 5									Work
			6	leavinghome 6									Other essential task (e.g. volunteering)
			7	leavinghome 7									Visiting people in a support bubble
			8	leavinghome 8									Meeting up with friends or family (not in a support bubble)
			9	leavinghome 9									Going out for meals or entertainment
			10	leavinghome 10									Day trip or other outing
			11	leavinghome 11									To visit place of worship
			12	leavinghome 12									Other reason
			13	leavinghome 13									I am not leaving my home
smokechange		Since the lockdown for COVID started have you changed the amount you smoke?	radio
			1	Less than usual
			2	About the same
			3	More than usual
			4	I don't smoke
alcoholchange		Since the lockdown for COVID started have you changed the amount of alcohol you drink?	radio
			1	Less than usual
			2	About the same
			3	More than usual
			4	I don't drink alcohol
foodchange		Since the lockdown for COVID started have you changed the amount of food you eat?	radio
			1	Less than usual
			2	About the same
			3	More than usual
onssat		Since the lockdown for COVID started, how satisfied have you been with your life?	radio
			1	Very dissatisfied
			2	Somewhat dissatisfied
			3	Somewhat satisfied
			4	Very satisfied
onsworth		Since the lockdown for COVID started, to what extent have you felt the things you are doing in your life are worthwhile?	radio
			1	Very unworthwhile
			2	Somewhat unworthwhile
			3	Somewhat worthwhile
			4	Very worthwhile
onshappy		Since the lockdown for COVID started, how happy did you feel?	radio
			1	Very unhappy
			2	Somewhat unhappy
			3	Somewhat happy
			4	Very happy
prayer_help_feeling		How much has prayer helped you cope with the way you have been feeling during the COVID lockdown?	radio
			1	Not at all
			2	Slightly
			3	Moderately
			4	A great deal
covidknowledge		How would you rate your knowledge level on Covid-19?	radio
			1	No knowledge
			2	Slight knowledge
			3	Moderate knowledge
			4	A great deal of knowledge
followingisolation		How much are you following the recommendations from authorities to prevent spread of Covid-19?	radio
			1	Not at all
			2	Slightly
			3	Moderately
			4	A great deal
confidencegov		How much confidence do you have in the UK GOVERNMENT that they can handle Covid-19 well?	radio
			1	Very unconfident
			2	Somewhat unconfident
			3	Somewhat confident
			4	Very confident
adverse		Since the lockdown for COVID started, have you experienced any of the following?	checkbox
			1	adverse 1							Lost your job / been unable to do paid work
			2	adverse 2							Your spouse/partner lost their job or was unable to do paid work
			10	adverse 10							Major cut in household income (e.g. due to you or your partner being furloughed / put on leave / not receiving suffcient work)
			3	adverse 3							Unable to pay bills / rent / mortgage
			4	adverse 4							Evicted / lost accommodation
			5	adverse 5							Unable to access suffcient food
			6	adverse 6							Unable to access required medication
			7	adverse 7							Somebody close to you is ill in hospital (due to Covid-19 or another illness)
			8	adverse 8							You lost somebody close to you (due to Covid-19 or another cause)
			9	adverse 9							None of the above
volunteer		In the last month, how often have you been involved in any type of volunteering activities?	radio
			1	None
			2	A few days
			3	Once or twice a week
			4	Most days
			5	Every day
volunteeramount		How does this amount of volunteering in the past month compare to your usual amount of volunteering?	radio
			1	Less than usual
			2	About the same as usual
			3	More than usual
missing_minor		Are you currently missing any of the following aspects of normal life at all (even if only in a minor way)?	checkbox
			1	missing_minor 1											Meeting up with family
			2	missing_minor 2											Meeting up with friends
			3	missing_minor 3											Going out for coffees or drinks
			4	missing_minor 4											Going out for meals
			5	missing_minor 5											Going on holiday
			6	missing_minor 6											Going to cultural venues (e.g. libraries/cinema/theatre/muse														u
			7	missing_minor 7											Taking part in community grou (e.g. arts or social groups)														p
			8	missing_minor 8											Doing regular volunteering activities
			9	missing_minor 9											Spending time in nature
			10	missing_minor 10											Going to the gym or other exercise
			11	missing_minor 11											Going to the offce
			12	missing_minor 12											Having time on your own
			13	missing_minor 13											None of the above
missing_major		Are you currently missing any of the following aspects of normal life in a MA JOR way? (E.g. you find yourself regularly wishing you could do these things)	checkbox
			1	missing_major 1											Meeting up with family
			2	missing_major 2											Meeting up with friends
			3	missing_major 3											Going out for coffees or drinks
			4	missing_major 4											Going out for meals
			5	missing_major 5											Going on holiday
			6	missing_major 6											Going to cultural venues (e.g. libraries/cinema/theatre/muse														u
			7	missing_major 7											Taking part in community grou (e.g. arts or social groups)														p
			8	missing_major 8											Doing regular volunteering activities
			9	missing_major 9											Spending time in nature
			10	missing_major 10											Going to the gym or other exercise
			11	missing_major 11											Going to the offce
			12	missing_major 12											Having time on your own
			13	missing_major 13											None of the above
missing_prayer_help		How much does prayer help you cope with the things you miss?	radio
			1	Not at all
			2	Only slightly
			3	Moderately
			4	A great deal
weight_usual		How would you describe your weight usually (i.e. before lockdown started)?	radio
			1	Underweight
			2	Normal weight
			3	Slightly overweight
			4	Very overweight
			5	Prefer not to say
weightchange		Since lockdown started, how you would describe your weight?	radio
			1	I have lost a lot of weight
			2	I have lost a little bit of weight
			3	I have stayed the same weight
			4	I have gained a bit of weight
			5	I have gained lots of weight
			6	Prefer not to say
financebefore		In the 3 months before the Coronavirus outbreak, how well would you say you personally were managing financially?	checkbox
			1	financebefore 1									Living comfortably
			2	financebefore 2									Doing all right
			3	financebefore 3									Just about getting by
			4	financebefore 4									Finding it quite diffcult
			5	financebefore 5									Finding it very diffcult
financenow		Overall, how do you feel your current financial situation compares to before the Coronavirus outbreak?	radio
			1	I'm much worse off
			2	I'm a little worse off
			3	I'm about the same
			4	I'm a little better off
			5	I'm much better off
household_income_2		What is your usual total household income? Household income" means the money brought in by you and/or your spouse and/or another adult you live with, with whom you share inances. Don't count the income from anybody whose inances are independent of yours	radio
			1	Less than �10,920 a year (�210 a week) - average single pensioner income
			2	Less than �15,800 (�300 a week) - average pensioner couple income or minimum wage
			3	�15,800-�21,999 a year (�300 - �420 a week)
			4	�22,000-�29,999 a year (�420 - �580 a week
			5	�30,000-�59,999 a year (�580 - �1150 a week)
			6	�60,000-�119,999 a year (�1150 - �2300 a week)
			7	More than �120,000 a year (�2300 a week)
			8	Prefer not to say
hads_fear_awful_a		Section Header: Just before we inish we would like to ask a few more questions about your mood. Tick the box beside the reply that is closest to how you have been feeling in the past week. Don't take too long over you replies: your immediate is best. I get a sort of frightened feeling as if something awful is about to happen:	radio
			3	Yes, definitely and quite badly
			2	Yes, not too badly
			1	A little, but it doesn't bother me
			0	Not at all
hads_worry_thoughts_a		Worrying thoughts go through my mind:	radio
			3	A great deal of the time
			2	A lot of the time
			1	From time to time but not too often
			0	Only occasionally
hads_at_ease_a		I can sit at ease and feel relaxed:	radio
			0	Definitely
			1	Usually
			2	Not often
			3	Not at all
hads_restless_a		I feel restless as if I have to be on the move:	radio
			3	Very much indeed
			2	Quite a lot
			1	Not very much
			0	Not at all
hads_enjoy_d		I still enjoy the things I used to enjoy:	radio
			0	Definitely as much
			1	Not quite so much
			2	Only a little
			3	Hardly at all
hads_slowed_d		I feel as if I am slowed down:	radio
			3	Nearly all the time
			2	Very often
			1	Sometimes
			0	Not at all
hads_appearance_d		I have lost interest in my appearance:	radio
			3	Definitely
			2	I don't take as much care as I should
			1	I may not take quite as much care
			0	I take just as much care as ever
hads_lookforward_d		I look forward with enjoyment to things:	radio
			0	As much as I ever did
			1	Rather less than I used to
			2	Definitely less than I used to
			3	Hardly at all
completion_data_complete		Section Header: Form Status Complete?	dropdown
			0	Incomplete
			1	Unverified
			2	Complete
